# Supplementary material for: Longitudinal Trajectories of Cognitive Function Among Chinese Middle-Aged and Older Adults: The Role of Sarcopenia and Depressive Symptoms
Source: Brain Sci. 2025 Apr 17;15(4):408. doi: 10.3390/brainsci15040408 (PMC12025789; doi:10.3390/brainsci15040408)
Supplement: Supplementary file 1 [file brainsci-15-00408-s001.zip]

Archive with 1 entries (1 files):
- brainsci-3575456-supplementary.pdf
